# Supplementary material for: Procedural Outcomes in Patients Treated with Percutaneous Coronary Interventions within Chronic Total Occlusions Stratified by Gender
Source: J Clin Med. 2022 Mar 4;11(5):1419. doi: 10.3390/jcm11051419 (PMC8911020; doi:10.3390/jcm11051419)
Supplement: Supplementary file 1 [file jcm-11-01419-s001.zip]

Archive with 1 entries (1 files):
- jcm-1595044-supplementary.pdf
